# Supplementary material for: Genetic variants associated with diseases in Afghan population
Source: Mol Genet Genomic Med. 2021 Jan 24;9(5):e1608. doi: 10.1002/mgg3.1608 (PMC8172208; doi:10.1002/mgg3.1608)
Supplement: Supplementary file 1 — Table S1 [file MGG3-9-e1608-s001.xlsx]

## Sheet: Sheet1
Supplementary table S1: Database of genetic disorders reported in Afghan population
No	Disease	Phenotype	Gene	Location of Gene	Exon Nucleotide change	Protein change	Ethnicity	Reference
1.	Lactose intolerance	Lactase deficiency, congenital	LCT	2q21.3	not given		Not given	flatz and Rotthauwe., [1973]
2.	Oculocutaneous albinism	Albinism, Oculocutaneous, type I a	TYR	11q14.3	Exon 1	Trp to Tre	Not given	Giebel et al., [1991]
					Codon 178 TGG->TAG
3.	Adrenal Hyperplasia	Adrenal hyperplasia, congenital,	HSD3B2	1p12	Exon 22		Not given	Simard et al., [1994]
		due to 3-beta-hydroxysteroid dehydrogenase 2 deficiency			270T> C
4.	Hemolytic anemia	Hemolytic anemia, G6PD deficient (favism)	G6PD	Xq28	Exon 11		Pashtun	Saha et al. [1994]
					c.1311C>T	Y437Y
					Intron 11
					IVSXI 93C>T	Non-coding
5.	Carcinoma Breast	Breast cancer, somatic	p53	17p13.1			Not given	Khan et al., [1997]
6.	Mucopolysaccharidosis IVA	Mucopolysaccharidosis IVA	GALNS	16q24.3	Intron 4	splice donor site	Not given	Yamada et al., [1998]
					IVS4(–1)G>A	at the exon 4
7.	Nephropathiccystinosis	Cystinosis, nephropathic	CTNS	17p13.2	Exon 11	G308R	Not given	Shotelersuk et al., [1998]
					1261G>A
8.	Hermansky-Pudlak syndrome (HPS)		HPS gene	10q24.2	Exon 4		Not given	Shotelersuk and Gahl. [1998]
					Codon ATC deletion.,,,,,,DI55/DI55
9.	Biotinidase deficiency	Biotinidase deficiency	BTD	3p25.1	Exon D	H323R, G451D	Not given	Swango et al., [1998]
					A968>G G1352>A
10.	Human major histocompatibility complex (MHC)	{Hypersensitivity syndrome, carbamazepine-induced	HLA-A	6p22.1	Exon 2		Not given	Nesci et al., [2001]
					AAT>AAC
11.	Thalassemia	Thalassemia, beta	b-globin	11p15.4	Exon 2		Not given	Krugluger et al., [2002]
					Codon 10
					GCC>GCA
					Codon 16 C del
12.	Carcinoma of the breast	breast cancer 1 gene Breast-ovarian cancer, familial, 1	BRCA1	17q21.31	Exon 11		Pashtun	Liede et al., [2002]
					2080insA
13.	3-Methylglutaconic Aciduria Type I	3-methylglutaconic aciduria, type I	AUH Gene	9q22.31	c.895>1G4A		Not given	ly et al., [2003]
					Intron 8
					(IVS8–1G>A).
14.	Cystic fibrosis		CFTR	7q31.2	Exon 10		Not given	Ramalho et al. [2003]
					1525-1 G>A
15.	Polycystic kidney and Hepatic Disease 1	Polycystic kidney and hepatic disease	PKHD1	6p12.3-p12.2	Exon 16	p.Tyr486His	Not given	Bergmann et al., [2004]
					c.11506+1G4A	p.Tyr486His
					c.1456T>C
16.	Neurodegenerative disorders	Polymicrogyria (bilateral frontoparietal)	GPR56	16q13	Exon 5		Pashtun	Piao et al., [2004]
		Polymicrogyria (bilateral perisylvian)			739_746
					Del CAGGACC
17.	Myotonic dystrophy 2	Myotonic dystrophy 2	ZNF9	3q21.3	Intron 1		Tajik	Schoser et al., [2004]
					CCTG repeated
18.	Patients with glycogen storage disease type II	Glycogen storage disease II	GAA	17q25.3	Exon 4	p.Leu239fsTer28	Not given	Hermans et al., [2004]
					c.716del
19.	Congenital hypopituitarism	Pituitary hormone deficiency combined 2	PROP1	5q35.3	Exon		Not given	Turton et al., [2005]
					112–124Δ
					13bp del
20.	Propionic academia	Propionicacidemia	PCCA	13q32.3	Exon 13		Not given	Desviat et al., [2006]
					c.1209+3A>G
21.	Glycogen storage disease type III	*Glycogen storage disease III a	AGL	1p21.2	Exon b 25	frameshift deletion 2bp(TA)	Not given	Endo et al., [2006]
		*Glycogen storage disease III b			3202-3
					2bp del TA
22.	Neurodegenerative	HARP syndrome Neurodegeneration with brain iron accumulation 1	PANK2	20p13	Exon 5	p.M476 fs	Not given	Dastsooz et al. [2017]
	disorders:				1426_1429
					Del ATGA
23.	Neurodegenerative	Infantile neuroaxonal dystrophy1	PLA2G6 gene	22q13.1	Exon 2	p.M1I	Not given	Dastsooz et al. [ 2017]
	disorders:	Neurodegeneration with brain iron accumulation2B…..Parkinson disease 14, autosomal recessive			c.3G > T
24.	Ullrich congenital muscular dystrophy	Ullrich congenital muscular dystrophy 1	COL6A1	21q22.3	Exon 25		Not given	Peat et al. [2007]
					c.931–1G>A
25.	Kufor-Rakebsyndrome	Kufor-Rakeb syndrome	ATP13A2	1p36.13	Exon 23	p.F851Cfs856X	Not given	Crosiers et al. [2011]
					c.2742_2743
					del TT
26.	Tangier disease (TD)	Tangier disease, HDL deficiency, type 2 , {Coronary artery disease in familial hypercholesterolemia, protection against}	ABCA1	9q31.1	Exon 9	Premature termination	Not given	Schippling et al. [2008]
					Codon 351
					ins CAAGT
27.	Combined oxidative phosphorylation deficiency 20 (COXPD20)	Combined oxidative phosphorylation deficiency 20	VARS2	6p21.33	c.1100C>T	p.Thr367Ile	Not given	Bruni et al. [2018]
28.	Type 2 Usher syndrome	Usher syndrome, type 2A	USH2A	1q41	Exon 2	p.T80fsX28	Not given	Auslender et al. [2008]
					c.239-240
					Ins GTAC
29.	Congenital cataracts	Cataract 5, multiple types	HSF4	16q22.1	Exon 11	p.Arg405X		Sajjadet al. [2008]
					c.1213C > T
30.	Spinocerebellar ataxia 11	Spinocerebellar ataxia 11	TTBK2	15q15.2	Exon 14	p.E842G	Not given	Edener et al. [2009]
					c.2525A>G
31.	Neuronal ceroidlipofuscinoses	Ceroidlipofuscinoses, neuronal, 5	CLN5	13q22.3	Exon 4	p.Trp379Cys	Not given	Lebrun et al. [2009]
					c.1137G>T
32.	Hypotrichosis	Woolly hair	DSC3	18q12.1,	Exon 14 c.2129T>G	p.Leu710X	Pashtun	Ayub et al. [2009]
33.	Familial Mediterranean fever	Familial Mediterranean fever	MEFV	16p13.3	Exon 2	S179N	Not given	Cornelius and Duno [2010]
					c.536G >A
34.	Adrenal hyperplasia	Adrenal hyperplasia, congenital, due to 21-hydroxylase deficiency	CYP21A2	6p21.33	Np. 1004	Ile173Asn	Not given	khan et al. [2011]
					Np. 2113	Arg357Trp
					Np. 1768	Leu3081nsT.Gln319stop
					Np. 1999	Val238Glu
					Np. 1388	Pro31Leu
					Np. 92
35.	Hereditary Sensory and Autonomic Neuropathy Type 2	Neuropathy, hereditary sensory, type IIC	KIF1A	2q37.3	Exon 25 b 2840delT	p.Leu947Argfs*4	Not given	Rivire et al. [2011]
36.	XerodermaPigmentosum c	Xerodermapigmentosum, group c	XP-c	3p25.1	Exon 9	(p.Arg579X)	Not given	Schafer et al. [2012]
					c.1839C>T
37.	Limb Girdle Muscular Dystrophies (LGMD)	Muscular dystrophy, limb-girdle autosomal recessive 12	ANO5	11p14.3	Exon 18 c.1965G>C	(p.Trp655Cys)	Not given	Schessl et al. [2012]
38.	Pure hair and nail ectodermal dysplasia	Ectodermal dysplasia 9, hair/nail type	HOXC13	12q13.13	Exon 1		Not given	lin et al. [2012]
					27.6 kb del
					54,308,194–54,335,815
39.	Xanthinuria type I	Xanthinuria, type I	XDH	2p23.1	rs669884		Not given	Nakamura et al. [2012]
					C2729T	T910M
					rs45564939
					C3886T	R1296W
40.	Farber liprogranulomatosis	anatomical structures	ASAH1	8p22 : 30 kb	Exon 8	p.L182V	Not given	Bashyam et al. [2013]
					544C>G
41.	Hereditary Ocular Diseases	Microphthalmia with coloboma 3	VSX2	14q24.3	Exon 4	p.Arg200X	Not given	khan et al. [2013]
					c.598C>T
42.	Hemolytic anemia	Hemolytic anemia, G6PD deficient (favism)	G6PD	Xq28	Exon 6	p.S188F	Pashtun	Jamornthanyawat et al. [2014]
					563 C>T
43.	Ceroidlipofuscinosis	Ceroidlipofuscinosis, neuronal, 6	CLN6 Gene	15q23	(c.768C>G)	D256E	Pashtun	Andrade et al. [2014]
44.	Factor XIII deficiency (FXIIID)	Factor XIIIA deficiency	FXIII-A gene	6p25.1		Trp187Arg	Not given	Hosseini et al. 2015
45.	inherited disease of bile acid transport		SLC10A1	14q24.1	c.755G>A	R252H	Not given	Erlinger [2015]
46.	Distal Hereditary Motor Neuropathy	Spinal muscular atrophy, distal, autosomal recessive, 2	SIGMAR1	9p13.3	Exon 1		not given	lee et al. [2016]
					c.151+1G>T
47.	Phenylketonuria	Hyperphenylalaninemia, non-PKU mild	PAH	12q23.2	Exon2		Not given	Khatami et al. [2016]
					c.155A>G
					exon 6
					c.351C>A
48.	Carbonic anhydrase-II deficiency	Osteopetrosis, autosomal recessive 3, with renal tubular acidosis	CA-II	8q21.2	baby died during early treatment and no genetics studies could be done, but CA2 gene suggested for the cause	Baby died during early treatment and no genetics studies could be done, but CA2 gene suggested for the cause	Not given	Faisal et al. [2016]
49.	Breast Cancer	Breast cancer,	CHEK2	22q12.1	Exon 2	p.E85X	Pashtun	Baloch et al. [2016]
					c.256G>T
50.	Intellectual disability		METTL5		c.344_345	p.Arg115As	Pashtun	Riazuddin et al. [2017]
					del GA
51.	Intellectual disability		DCTN2	12q13.3	c.173A>C	p.Lys58Thr	Pashtun	Riazuddin et al. [2017]
52.	Paroxysmal nocturnal hemoglobinuria 2	Paroxysmal nocturnal hemoglobinuria,	PIGT	20q13.12	c.709G>C	p.E237Q	Not given	Pagnamenta et al. [2017]
		Multiple congenital anomalies-hypotonia-seizures syndrome 3
53.	Hereditary Myopathy with Early Respiratory Failure (HMERF)	Myopathy, proximal, with early respiratory muscle involvement	TTN	2q31.2	Exon 292	p.C29144R	Not given	Lai et al. [2017]
					c.87430T>C
54.	Hyperprolinaemia	Epileptic encephalopathy, early infantile, 3	SLC25A22	11p15.5	c.166A>C	p.9Thr56Pro	Not given	Reid et al.[2017]
55.	Shwachman-Diamond syndrome (SDS)	Bone marrow failure syndrome 3	DNAJC21	5p13.2	Exon 5	p.Gln1740	Not given	Dhanraj et al. [2017]
					c.520 C>T
56.	Mucopolysaccharidosis type	Mucopolysaccharidosis type	ARSB	5q14.1	Intron 5 IVS5+2T>C c.1142+2T>A	splice donor site at the exon 5–intron 5 junction	Not given	Malekpour et al. [2018]
	VI	VI
57.	Hemophilia A	Hemophilia A	FVIII gene	Xq28	Intron 22 (INV22)		not given	Mousavi et al. [2018]
58.	α-thalassemia	α-thalassemia	HBA1	16p13.3	c.183G>T	p.Lys61Asn	Not given	Holtkampet al. [2018]
					c.184A>T	p.Lys62
59.	Hereditary ichthyoses	Ichthyosis, cyclic, with epidermolytic hyperkeratosis	KRT1	12q13.13	c.1713_1714del	p.Gly572Argfs*81	Not given	Sitek et al. 2018
60.	Rett syndrome	Rett syndrome	MECP2	Xq28	Exon 1		Not given	Sadeghi et al. [2018]
References:
Andrade, D. M., Paton, T., Turnbull, J., Marshall, C. R., Scherer, S. W., &Minassian, B. A. (2012).Mutation of the CLN6 gene in teenage-onset progressive myoclonus epilepsy. Pediatric neurology, 47(3), 205-208.https://doi.org/10.1016/j.pediatrneurol.2012.05.004
Auslender, N., Bandah, D., Rizel, L., Behar, D. M., Shohat, M., Banin, E., ...& Ben-Yosef, T. (2008). Four USH2A founder mutations underlie the majority of Usher syndrome type 2 cases among non-Ashkenazi Jews. Genetic testing, 12(2), 289-294.https://doi.org/10.1089/gte.2007.0107
Ayub, M., Basit, S., Jelani, M., Rehman, F. U., Iqbal, M., Yasinzai, M., & Ahmad, W. (2009). A homozygous nonsense mutation in the human desmocollin-3 (DSC3) gene underlies hereditary hypotrichosis and recurrent skin vesicles. The American Journal of Human Genetics, 85(4), 515-520. https://doi.org/10.1016/j.ajhg.2009.08.015
Baloch, A. H., Khosa, A. N., Bangulzai, N., Shuja, J., Naseeb, H. K., Jan, M., ... & Ahmad, J. (2016). Novel Nonsense Variants c. 58C> T (p. Q20X) and c. 256G> T (p. E85X) in the CHEK2 Gene Identified in Breast Cancer Patients from Balochistan. Asian Pacific Journal of Cancer Prevention, 17(7), 3623-3626.https://doi.org/10.7314/apjcp.2016.17.3.1089
Bashyam, M. D., Chaudhary, A. K., Kiran, M., Reddy, V., Nagarajaram, H. A., Dalal, A., ...&Kabra, M. (2014). Molecular analyses of novel ASAH1 mutations causing Farber lipogranulomatosis: analyses of exonic splicing enhancer inactivating mutation. Clinical genetics, 86(6), 530-538. https://doi.org/10.1111/cge.12316
Bergmann, C., Senderek, J., Schneider, F., Dornia, C., Küpper, F., Eggermann, T., ...&Zerres, K. (2004). PKHD1 mutations in families requesting prenatal diagnosis for autosomal recessive polycystic kidney disease (ARPKD). Human mutation, 23(5), 487-495.https://doi.org/10.1002/humu.20019
Bruni, F., Di Meo, I., Bellacchio, E., Webb, B. D., McFarland, R., Chrzanowska‐Lightowlers, Z. M., ...&Walczak, A. (2018). Clinical, biochemical, and genetic features associated with VARS2‐related mitochondrial disease. Human mutation, 39(4), 563-578.https://doi.org/10.1002/humu.23398
Cornelius, Nanna, and Morten Duno. "Molecular evaluation of 458 patients referred with a clinical diagnosis of familial Mediterranean fever in Scandinavia." Rheumatology international 31, no. 11 (2011): 1531-1533. https://doi.org/10.1007/s00296-010-1604-1
Crosiers, D., Ceulemans, B., Meeus, B., Nuytemans, K., Pals, P., Van Broeckhoven, C., ...&Theuns, J. (2011). Juvenile dystonia-parkinsonism and dementia caused by a novel ATP13A2 frameshift mutation. Parkinsonism & related disorders, 17(2), 135-138.https://doi.org/10.1016/j.parkreldis.2010.10.011
Dastsooz, H., Nemati, H., Fard, M. A. F., Fardaei, M., &Faghihi, M. A. (2017). Novel mutations in PANK2 and PLA2G6 genes in patients with neurodegenerative disorders: two case reports. BMC medical genetics, 18(1), 87.https://doi.org/10.1186/s12881-017-0439-y
Desviat, L. R., Clavero, S., Perez-Cerdá, C., Navarrete, R., Ugarte, M., & Perez, B. (2006). New splicing mutations in propionic acidemia. Journal of human genetics, 51(11), 992-997.https://doi.org/10.1007/s10038-006-0068-3
Dhanraj, S., Matveev, A., Li, H., Lauhasurayotin, S., Jardine, L., Cada, M., ...& Vincent, A. (2017). Biallelic mutations in DNAJC21 cause Shwachman-Diamond syndrome. Blood, 129(11), 1557-1562. https://doi.org/10.1182/blood-2016-08-735431
Edener, U., Kurth, I., Meiner, A., Hoffmann, F., Hübner, C. A., Bernard, V., ...&Zühlke, C. (2009). Missense exchanges in the TTBK2 gene mutated in SCA11. Journal of neurology, 256(11), 1856-1859.https://doi.org/10.1007/s00415-009-5209-0
Endo, Y., Horinishi, A., Vorgerd, M., Aoyama, Y., Ebara, T., Murase, T., ...& Okubo, M. (2006). Molecular analysis of the AGL gene: heterogeneity of mutations in patients with glycogen storage disease type III from Germany, Canada, Afghanistan, Iran, and Turkey. Journal of human genetics, 51(11), 958-963.https://doi.org/10.1007/s10038-006-0045-x
Erlinger, S. (2015). NTCP deficiency: a new inherited disease of bile acid transport. Clinics and Research in Hepatology and Gastroenterology, 39(1), 7-8. https://doi.org/10.1016/j.clinre.2014.07.011
Faisal, A., Kiani, A., &Farooq, A. (2016).Afghan Mutation Of Ca-Ii Gene; Osteopetrosis And Carbonic Anhydrase Li Deficiency With Craniofacial Disproportion In An Afghan Child. Professional Medical Journal, 23(6). DOI: 10.17957/TPMJ/16.2928
Flatz, G., &Rotthauwe, H. (1973).Lactose nutrition and natural selection. The Lancet, 302(7820), 76-77. https://doi.org/10.1016/S0140-6736(73)93267-4
Giebel, L. B., Musarella, M. A., & Spritz, R. A. (1991). A nonsense mutation in the tyrosinase gene of Afghan patients with tyrosinase negative (type IA) oculocutaneous albinism. Journal of medical genetics, 28(7), 464-467.http://dx.doi.org/10.1136/jmg.28.7.464
Hermans, M. M., Leenen, D. V., Kroos, M. A., Beesley, C. E., Van der Ploeg, A. T., Sakuraba, H., ... & Fletcher, J. (2004). Twenty‐two novel mutations in the lysosomal α‐glucosidase gene (GAA) underscore the genotype–phenotype correlation in glycogen storage disease type II. Human mutation, 23(1), 47-56.https://doi.org/10.1002/humu.10286
Holtkamp, N., Pistioli, A., Rasenack, T., Kiesewetter, H., &Heinze, K. G. (2018).Identification of a Novel Nonsense Mutation in a Patient with Transfusion-Dependent Hb H Disease. Clinical laboratory, 64(3), 371-374.https://doi.org/10.7754/clin.lab.2017.171006
Hosseini, S., Dorgalaleh, A., Bamedi, T., Tavakol, K., Tabibian, S., Naderi, M., ...&Ebrahimi, S. (2015). First cases of severe congenital factor XIII deficiency in Southwestern Afghanistan in the vicinity of southeast of Iran. Blood Coagulation & Fibrinolysis, 26(8), 908-911. doi: 10.1097/MBC.0000000000000358
Jamornthanyawat, N., Awab, G. R., Tanomsing, N., Pukrittayakamee, S., Yamin, F., Dondorp, A. M., ...&Imwong, M. (2014). A population survey of the glucose-6-phosphate dehydrogenase (G6PD) 563C> T (Mediterranean) mutation in Afghanistan. PLoS One, 9(2), e88605. https://doi.org/10.1371/journal.pone.0088605
Khan, A. H., Aban, M., Raza, J., UlHaq, N., Jabbar, A., &Moatter, T. (2011). Ethnic disparity in 21-hydroxylase gene mutations identified in Pakistani congenital adrenal hyperplasia patients. BMC endocrine disorders, 11(1), 5.https://doi.org/10.1186/1472-6823-11-5
Khan, A. O., Aldahmesh, M. A., Noor, J., Salem, A., &Alkuraya, F. S. (2015). Lens subluxation and retinal dysfunction in a girl with homozygous VSX2 mutation. Ophthalmic genetics, 36(1), 8-13.https://doi.org/10.3109/13816810.2013.827217
Khan, S. M., Gillani, J., Nasreen, S., &Zai, S. (1997). Cancer in north-west Pakistan and Afghan refugees. Journal-Pakistan Medical Association, 47, 122-124. https://pubmed.ncbi.nlm.nih.gov/9145643/
Khatami, S., Dehnabeh, S. R., Zeinali, S., Thöny, B., Alaei, M., Salehpour, S., ...&Samavat, A. (2016). Four years of diagnostic challenges with tetrahydrobiopterindeficiencies in Iranian patients. In JIMD Reports, Volume 32 (pp. 7-14). Springer, Berlin, Heidelberg.https://doi.org/10.1007/8904_2016_572
Krugluger, W., &Hopmeier, P. (2002).Identification Of A Compound Β-Thalassemia Homozygosity [Codon 10 (Gc C→ Gc A) And Codon 16 (—C)] In An Afghan Family. Hemoglobin, 26(3), 317-320. https://doi.org/10.1081/HEM-120015037
Lai, T., Goyal, N., &Mozaffar, T. (2017). Hereditary Myopathy with Early Respiratory Failure (HMERF) in an Afghan Woman: A Case Report (P2. 134). https://n.neurology.org/content/88/16_Supplement/P2.134
Lebrun, A. H., Storch, S., Rüschendorf, F., Schmiedt, M. L., Kyttälä, A., Mole, S. E., ...&Kohlschütter, A. (2009). Retention of lysosomal protein CLN5 in the endoplasmic reticulum causes neuronal ceroidlipofuscinosis in Asian sibship. Human mutation, 30(5), E651-E661.https://doi.org/10.1002/humu.21010
Lee, J. J., van Karnebeek, C. D., Drögemoller, B., Shyr, C., Tarailo-Graovac, M., Eydoux, P., ... & Wu, J. K. (2016). Further validation of the SIGMAR1 c. 151+ 1G> T mutation as cause of distal hereditary motor neuropathy. Child neurology open, 3, 2329048X16669912. https://doi.org/10.1177%2F2329048X16669912
Liede, A., Malik, I. A., Aziz, Z., De los Rios, P., Kwan, E., &Narod, S. A. (2002). Contribution of BRCA1 and BRCA2 mutations to breast and ovarian cancer in Pakistan. The American Journal of Human Genetics, 71(3), 595-606. https://doi.org/10.1086/342506
Lin, Z., Chen, Q., Shi, L., Lee, M., Giehl, K. A., Tang, Z., ...& Xiao, R. (2012). Loss-of-function mutations in HOXC13 cause pure hair and nail ectodermal dysplasia. The American Journal of Human Genetics, 91(5), 906-911. https://doi.org/10.1016/j.ajhg.2012.08.029
Ly, T. N., Peters, V., Gibson, K. M., Liesert, M., Buckel, W., Wilcken, B., ...&Zschocke, J. (2003). Mutations in the AUH gene cause 3‐methylglutaconic aciduria type I. Human mutation, 21(4), 401-407. https://doi.org/10.1002/humu.10202
Malekpour, N., Vakili, R., &Hamzehloie, T. (2018). Mutational analysis of ARSB gene in mucopolysaccharidosis type VI: identification of three novel mutations in Iranian patients. Iranian Journal of Basic Medical Sciences, 21(9), 950.https://dx.doi.org/10.22038%2FIJBMS.2018.27742.6760
Mousavi, S. H., Mesbah‐Namin, S. A., Rezaie, N., &Zeinali, S. (2018). Frequencies of intron 1 and 22 inversions of factor VIII gene: A first report in Afghan patients with severe haemophilia A. Haemophilia, 24(3), e157-e160. https://doi.org/10.1111/hae.13491
Nakamura, M., Yuichiro, Y., Sass, J. O., Tomohiro, M., Schwab, K. O., Takeshi, N., ...& Ichida, K. (2012). Identification of a xanthinuria type I case with mutations of xanthine dehydrogenase in an Afghan child. ClinicaChimicaActa, 414, 158-160. https://doi.org/10.1016/j.cca.2012.08.011
Nesci, S., Iliescu, A., Buffi, O., Andreani, M., &Lucarelli, G. (2001).A novel HLA‐A* 02 allele, A* 02202, identified by nucleotide sequencing. Tissue antigens, 57(4), 367-368.https://doi.org/10.1034/j.1399-0039.2001.057004367.x
Pagnamenta, A. T., Murakami, Y., Taylor, J. M., Anzilotti, C., Howard, M. F., Miller, V., ...& Firth, R. (2017). Analysis of exome data for 4293 trios suggests GPI-anchor biogenesis defects are a rare cause of developmental disorders. European Journal of Human Genetics, 25(6), 669-679. https://doi.org/10.1038/ejhg.2017.32
Peat, R. A., Baker, N. L., Jones, K. J., North, K. N., &Lamandé, S. R. (2007). Variable penetrance of COL6A1 null mutations: implications for prenatal diagnosis and genetic counselling in Ullrich congenital muscular dystrophy families. Neuromuscular Disorders, 17(7), 547-557. https://doi.org/10.1016/j.nmd.2007.03.017
Piao, X., Hill, R. S., Bodell, A., Chang, B. S., Basel-Vanagaite, L., Straussberg, R., ...&Voit, T. (2004). G protein-coupled receptor-dependent development of human frontal cortex. Science, 303(5666), 2033-2036. https://doi.org//10.1126/science.1092780
Ramalho, A. S., Beck, S., Penque, D., Gonska, T., Seydewitz, H. H., Mall, M., &Amaral, M. D. (2003). Transcript analysis of the cystic fibrosis splicing mutation 1525-1G> A shows use of multiple alternative splicing sites and suggests a putative role of exonic splicing enhancers. Journal of medical genetics, 40(7), e88-e88.http://dx.doi.org/10.1136/jmg.40.7.e88
Reid, E. S., Williams, H., Anderson, G., Benatti, M., Chong, K., James, C., ...& Parker, A. (2017). Mutations in SLC25A22: hyperprolinaemia, vacuolated fibroblasts and presentation with developmental delay. Journal of inherited metabolic disease, 40(3), 385-394.https://doi.org/10.1007/s10545-017-0025-7
Riazuddin, S., Hussain, M., Razzaq, A., Iqbal, Z., Shahzad, M., Polla, D. L., ...& Rashid, M. (2017). Exome sequencing of Pakistani consanguineous families identifies 30 novel candidate genes for recessive intellectual disability. Molecular psychiatry, 22(11), 1604-1614.https://doi.org/10.1038/mp.2016.109
Rivière, J. B., Ramalingam, S., Lavastre, V., Shekarabi, M., Holbert, S., Lafontaine, J., ...&Gaudet, R. (2011). KIF1A, an axonal transporter of synaptic vesicles, is mutated in hereditary sensory and autonomic neuropathy type 2. The American Journal of Human Genetics, 89(2), 219-230. https://doi.org/10.1016/j.ajhg.2011.06.013
Sadeghi, S., &Shevell, M. (2018, July).Consideration of Genetic Diagnoses of Developmental Delay in Children of Consanguineous Families.In Seminars in pediatric neurology (Vol. 26, pp. 60-62). WB Saunders. https://doi.org/10.1016/j.spen.2017.03.007
Saha, N., Ramzan, M., Tay, J. S. H., Low, R. S., Basair, J. B., & Khan, F. M. (1994). Molecular characterisation of red cell glucose-6-phosphate dehydrogenase deficiency in north-west Pakistan. Human heredity, 44(2), 85-89.https://doi.org/10.1159/000154196
Sajjad, N., Goebel, I., Kakar, N., Cheema, A. M., Kubisch, C., & Ahmad, J. (2008).A novel HSF4 gene mutation (p. R405X) causing autosomal recessive congenital cataracts in a large consanguineous family from Pakistan. BMC medical genetics, 9(1), 1-6.https://doi.org/10.1186/1471-2350-9-99
Schäfer, A., Hofmann, L., Gratchev, A., Laspe, P., Schubert, S., Schürer, A., ...&Schön, M. P. (2013). Molecular genetic analysis of 16 XP‐C patients from G ermany: environmental factors predominately contribute to phenotype variations. Experimental dermatology, 22(1), 24-29.https://doi.org/10.1111/exd.12052
Schessl, J., Kress, W., &Schoser, B. (2012). Novel ANO5 mutations causing hyper‐CK‐emia, limb girdle muscular weakness and miyoshi type of muscular dystrophy. Muscle & nerve, 45(5), 740-742.https://doi.org/10.1002/mus.23281
Schippling, S., Orth, M., Beisiegel, U., Rosenkranz, T., Vogel, P., Münchau, A., ...&Seedorf, U. (2008). Severe Tangier disease with a novel ABCA1 gene mutation. Neurology, 71(18), 1454-1455. https://doi.org/10.1212/01.wnl.0000327870.29639.20
Schoser, B. G., Kress, W., Walter, M. C., Halliger-Keller, B., Lochmüller, H., & Ricker, K. (2004). Homozygosity for CCTG mutation in myotonic dystrophy type 2. Brain, 127(8), 1868-1877. https://doi.org/10.1093/brain/awh210
Shotelersuk, V., &Gahl, W. A. (1998).Hermansky-Pudlak syndrome: models for intracellular vesicle formation. Molecular genetics and metabolism, 65(2), 85-96.https://doi.org/10.1006/mgme.1998.2729
Shotelersuk, V., Larson, D., Anikster, Y., McDowell, G., Lemons, R., Bernardini, I., ...&Gahl, W. A. (1998). CTNS mutations in an American-based population of cystinosis patients. The American Journal of Human Genetics, 63(5), 1352-1362. https://doi.org/10.1086/302118
Simard, J., Rhéaume, E., Lebianc, J. F., Wallis, S. C., Joplln, G. F., Gilbey, S., ...&Labrie, F. (1994). Congenital adrenal hyperplasia caused by a novel homozygous frameshift mutation 273ΔAA in type II 3β-hydroxysteroid dehydrogenase gene (HSD3B2) in three male patients of Afghan/Pakistani origin. Human molecular genetics, 3(2), 327-330.https://doi.org/10.1093/hmg/3.2.327
Sitek, J. C., Kulseth, M. A., Rypdal, K. B., Skodje, T., Sheng, Y., &Retterstøl, L. (2018).Whole‐exome sequencing for diagnosis of hereditary ichthyosis. Journal of the European Academy of Dermatology and Venereology, 32(6), 1022-1027. https://doi.org/10.1111/jdv.14870
Swango, K. L., Demirkol, M., Hüner, G., Pronicka, E., Sykut-Cegielska, J., Schulze, A., & Wolf, B. (1998). Partial biotinidase deficiency is usually due to the D444H mutation in the biotinidase gene. Human genetics, 102(5), 571-575.https://doi.org/10.1007/s004390050742
Turton, J. P., Mehta, A., Raza, J., Woods, K. S., Tiulpakov, A., Cassar, J., ...&Bouloux, P. M. (2005). Mutations within the transcription factor PROP1 are rare in a cohort of patients with sporadic combined pituitary hormone deficiency (CPHD). Clinical endocrinology, 63(1), 10-18.https://doi.org/10.1111/j.1365-2265.2005.02291.x
Yamada, N., Fukuda, S., Tomatsu, S., Muller, V., Hopwood, J. J., Nelson, J., ...&Orii, T. (1998). Molecular heterogeneity in mucopolysaccharidosis IVA in Australia and Northern Ireland: nine novel mutations including T312S, a common allele that confers a mild phenotype. Human mutation, 11(3), 202-208.https://doi.org/10.1002/(SICI)1098-1004(1998)11:3%3C202::AID-HUMU4%3E3.0.CO;2-J
